# Supplementary material for: Predicting Environmental and Ecological Drivers of Human Population Structure
Source: Mol Biol Evol. 2023 May 5;40(5):msad094. doi: 10.1093/molbev/msad094 (PMC10172848; doi:10.1093/molbev/msad094)
Supplement: msad094_Supplementary_Data [file msad094_supplementary_data.zip]

Archive with 2 entries (2 files):
- MBE_SI_revision.pdf
- DatasetS1.xlsx
